# Supplementary material for: Short Bouts of Gait Data and Body-Worn Inertial Sensors Can Provide Reliable Measures of Spatiotemporal Gait Parameters from Bilateral Gait Data for Persons with Multiple Sclerosis
Source: Biosensors (Basel). 2020 Sep 20;10(9):128. doi: 10.3390/bios10090128 (PMC7558375; doi:10.3390/bios10090128)
Supplement: Supplementary file 1 [file biosensors-10-00128-s001.zip]

Archive with 2 entries (2 files):
- supplementary-table-participants-profiles.docx
- supplementary-table-spatiotemporal-gait-parameters.docx
